# Supplementary material for: Real-World Long-Term Clinical Outcomes of Ultrathin Strut Biodegradable Polymer Drug-Eluting Stents in Korean ST-Segment-Elevation Myocardial Infarction (STEMI) Patients with or without Acute Heart Failure Undergoing Primary Percutaneous Coronary Intervention
Source: J Clin Med. 2021 Dec 15;10(24):5898. doi: 10.3390/jcm10245898 (PMC8708844; doi:10.3390/jcm10245898)
Supplement: Supplementary file 1 [file jcm-10-05898-s001.zip]

Archive with 1 entries (1 files):
- jcm-1501192-supplementary.pdf
